# Supplementary material for: The Role of Habitat, Climate, and Space in the Species and Traits Variation of Phytoplankton in Large Cascade Reservoirs
Source: Ecol Evol. 2026 Jan 14;16(1):e72645. doi: 10.1002/ece3.72645 (PMC12803800; doi:10.1002/ece3.72645)
Supplement: Supplementary file 1 — Data S1: ece372645‐sup‐0001‐DataS1.csv. [file ECE3-16-e72645-s002.csv]

reservoir	TN	Nitrate	Ammonium	TP	Cond	pH	DO	Turb	Temp	EVP	Volume	Area	Flow	TempMinAir	retention_Time	TempMaxAir	Radiation	Precipitation	Deep	PCNM1	PCNM2	PCNM3	PCNM4	PCNM5	PCNM6	PCNM7	PCNM8	PCNM9	PCNM10	PCNM11	PCNM12	PCNM13	PCNM14	PCNM15	Beta_Tax_all	Beta_Tax_turn	Beta_Tax_nest	Beta_Func_all	Beta_Func_turn	Beta_Func_nest
SM	0.38	0.02	0.05	0.02	82.8	7.73	7.17	2.47	28.16	5	54	1784	749	19	760	29	21	253	70	-0.166217821	0.098370136	-0.128702203	0.089049817	0.21098526	0.127209282	0.04430671	0.053648252	-0.214766981	0.484410742	-0.278284535	0.366761349	9.06E-05	-0.0000101	-0.19585212	0.669361987	0.663198719	0.006012539	0.034383109	0	0.045012664
SM	0.25	0.02	0.05	0.01	155	7.43	6.63	6.38	27.48	5	54	1784	751	20	760	29	21	230	78	-0.1585295	0.140907096	-0.295351916	-0.26430792	-0.015525435	-0.0608297	-0.005348601	-0.345379169	0.052809522	0.317653548	0.260342174	-0.375884437	0.00000654	0.00000033	0.199870074	0.664656402	0.655144224	0.013233567	0.032234165	0.005150689	0.042199372
SM	0.3	0.03	0.05	0.01	117.6	7.68	7.66	5.8	27.96	5	54	1784	740	19	760	29	21	253	66	-0.163998303	0.122380269	-0.253737812	-0.126231621	0.170985613	0.19004149	-0.04802995	0.156587174	0.055369802	-0.207382711	0.112757605	-0.170038273	-0.000111314	-0.0000455	-0.468664043	0.672673151	0.657618522	0.041397009	0.042978886	0	0.05626583
SM	0.25	0.05	0.05	0.01	128.75	7.88	6.94	2.94	27.35	5	54	1784	771	19	760	29	21	230	75	-0.16450087	0.122164426	-0.252591012	-0.126043869	0.171632397	0.190406526	-0.048294625	0.157796154	0.054350043	-0.211743663	-0.108849744	0.161907803	0.000110461	0.0000453	0.469923713	0.66637702	0.635676891	0.038415311	0.032234165	0	0.042199372
CB	0.35	0.13	0.09	0	83.58	7.85	7.34	1.2	29.25	4	2	139	483	19	28	32	19	87	26	-0.160935599	0.066874365	-0.104585136	0.209300112	0.016328085	-0.216159375	0.155091438	-0.020031315	0.042679389	-0.072500244	0.026201633	0.182907718	-0.0000629	0.0000705	0.297066653	0.698127532	0.674036649	0.040154342	0.021489443	0.010301378	0.028132915
CB	0.5	0.25	0.15	0.01	81.6	7.67	5.94	2.21	28.95	4	2	139	536	19	28	32	19	87	21	-0.161027768	0.066719753	-0.104177227	0.209680321	0.016657182	-0.216585124	0.15520983	-0.020720961	0.042392592	-0.073606078	-0.008595977	-0.090992781	0.000028	-0.0000352	-0.154669535	0.661302825	0.638290711	0.027325988	0.369160088	0.031849662	0.360320467
CB	0.41	0.23	0.1	0.01	81.13	7.78	6.88	1.13	29.3	4	2	139	459	19	28	32	19	87	27	-0.161032812	0.066692816	-0.104081626	0.209764428	0.016663748	-0.216666655	0.155239974	-0.020747286	0.042346463	-0.073792397	-0.018903463	-0.091859904	0.0000357	-0.0000352	-0.141718309	0.601085309	0.581249999	0.031494805	0.19583914	0.022523101	0.189914133
CB	0.48	0.15	0.18	0.01	81.65	7.81	7.44	1.41	29.43	4	2	139	443	19	28	32	19	87	30	-0.150775283	0.031963131	-0.034872315	0.141336091	-0.199539987	-0.01260536	-0.395961945	0.022760811	-0.014134569	0.020863746	0.033153806	-0.008524968	-0.0000209	-0.00000501	-0.062519631	0.710009186	0.689751617	0.049846274	0.021489443	0.010301378	0.028132915
CB	0.43	0.18	0.15	0.01	86.93	7.7	6.91	2.25	28.35	4	2	139	515	19	28	32	19	87	24	-0.150773901	0.031735076	-0.034139323	0.141754217	-0.199883211	-0.012773721	-0.396694846	0.022710982	-0.014516472	0.019855368	-0.034119569	0.008181099	0.0000213	0.00000487	0.062443164	0.609780333	0.581438094	0.036806248	0.321286827	0.02763298	0.318953358
SS	0.36	0.16	0.05	0	78.8	7.4	5.26	2.02	27.86	6	0	104	1262	18	12	26	18	109	13	-0.137546722	-0.005301346	0.047751559	-0.009155526	-0.239384389	0.212819608	0.177771155	-0.022997843	-0.00036475	-0.005048336	0.07761944	-0.008695692	-0.0000387	-0.0000116	-0.123572554	0.607450262	0.563529422	0.064634604	0.026697728	0.011473764	0.022506332
SS	0.21	0	0.01	0	82	7.8	6.46	1.15	26	-1	0	104	2673	19	12	25	18	368	14	-0.137489519	-0.005596807	0.048649428	-0.008993819	-0.239778739	0.213034043	0.178032946	-0.023137816	-0.000724203	-0.006126426	0.00727427	0.006701491	-0.00000441	0.00000138	0.001845991	0.611349072	0.581678455	0.041975092	0	0.020602756	0
SS	0.61	0.35	0.08	0	77.25	7.35	5.38	4.68	27.78	7	0	104	897	18	12	26	19	100	15	-0.137405701	-0.006000869	0.049865691	-0.008791405	-0.240289247	0.213342614	0.178379511	-0.023382917	-0.001215683	-0.007595993	-0.086771764	0.001188351	0.0000438	0.00000984	0.121247646	0.60558698	0.569906281	0.063646937	0.021489443	0.010301378	0.028132915
SS	0.47	0.22	0.05	0.01	84	7.51	5.81	3.47	27.74	6	0	104	1241	18	12	26	18	109	17	-0.12008872	-0.042403313	0.104183722	-0.150651023	0.041321966	-0.098247604	-0.009979519	0.062829604	0.020378478	0.030587295	0.690440367	0.410296357	-0.000218209	0.00000703	-0.170593338	0.630276458	0.584291438	0.067948538	0.416578973	0.034916975	0.413317137
LA	0.39	0.1	0.16	0.01	72	8.16	6.98	5.61	29.36	6	5	630	1640	21	24	32	16	135	9	-0.087479885	-0.083195741	0.064479065	-0.023495939	0.204262209	0.096224173	-0.095579632	-0.547601162	-0.196129231	-0.247971387	-0.00190123	0.001508244	0.000000674	0.000000142	-0.000350369	0.625211881	0.577142347	0.066850951	0.014326295	0.013735171	0.018755277
LA	0.23	0	0.09	0.01	71.33	8.31	7.25	4.22	29.7	4	5	630	1553	21	24	32	16	243	8	-0.045463536	-0.131904336	0.100612648	0.255851947	0.28096756	0.275535537	-0.035719151	0.363755394	0.002733194	-0.305673501	0.001082329	-0.000857869	-0.000000722	-7.52E-08	-0.00020901	0.623577064	0.607127386	0.020825552	0.069960643	0.015718568	0.066211182
LA	0.51	0.07	0.24	0.01	70.67	8.21	6.5	2.61	29.35	4	5	630	1505	21	24	32	16	243	5	-0.012124917	-0.167036583	0.303048334	0.393301637	0.056816416	-0.069429398	0.077769629	-0.075712117	-0.168612058	0.4096875	0.000944767	-0.000118329	-0.00000043	-0.000000054	-0.000150216	0.629445932	0.590068903	0.052579876	0.014326295	0.013735171	0.018755277
LA	0.83	0.01	0.53	0.03	55	7.07	6.9	10.8	29.4	-14	5	630	1789	20	24	30	16	203	36	0.059247017	-0.218971283	0.04954698	0.215407658	-0.29459004	-0.373641034	0.092369242	-0.053270623	0.165716344	-0.323642794	0.0040897	-0.001201394	-0.000000627	-1.96E-08	-0.0000748	0.630236049	0.623038737	0	0	0.020602756	0
LA	0.45	0.05	0.15	0	80	8.27	6.3	0.57	29.35	13	5	630	1293	21	24	33	17	263	36	0.107204273	-0.247492003	0.170826105	-0.126895037	-0.324473802	0.223271373	-0.462124239	0.031369827	-0.035545648	0.056139874	0.000685778	0.000001	-0.000000122	-2.12E-09	-0.0000172	0.610073646	0.584941092	0.029295713	0.02722501	0.0257445	0
LA	0.39	0.1	0.12	0.01	72.67	8.02	6.93	4.85	29.68	4	5	630	1596	21	24	32	16	243	10	0.137017077	-0.256558122	0.195077548	-0.279273018	-0.056961819	0.24567938	0.482140799	-0.032308921	0.010044156	-0.011774831	0.002072887	0.000291721	-0.000000341	7.13E-09	-0.0000304	0.621247298	0.591070543	0.046115457	0.014326295	0.013735171	0.018755277
LA	0.41	0.07	0.17	0.01	69.67	8.19	6.89	9.21	29.01	4	5	630	1648	21	24	32	16	243	4	0.178259272	-0.254331563	0.129162321	-0.260496864	0.422880003	-0.339658018	-0.157937476	0.062446337	0.014248675	0.023971444	0.004878656	0.001174969	-0.000000455	5.16E-09	-0.0000322	0.606868294	0.586000931	0.026268859	0.102436945	0.019146397	0.084966458
PA	0.37	0.2	0.07	0	84.75	7.48	6.76	22.49	27.13	4	3	294	1304	26	18	33	19	112	10	-0.117981071	-0.047127263	0.117257979	-0.152188527	0.044028836	-0.102650374	-0.011557547	0.061363559	0.016195406	0.017057541	-0.222694082	-0.116819705	0.0000571	0.0000065	0.079359841	0.688700735	0.675838488	0.018103204	0.217629468	0.035784741	0.201183036
PA	0.36	0.28	0.11	0	86.5	7.58	7.09	9.48	28.18	4	3	294	1246	26	18	33	19	112	21	-0.117700332	-0.047548394	0.118346516	-0.152471489	0.044537529	-0.102929692	-0.011808742	0.060769292	0.015823696	0.015865444	-0.289971736	-0.388227567	0.0000808	-0.0000669	-0.334870658	0.60651752	0.522863411	0.09102872	0.063523849	0.016152124	0.062239955
PA	0.37	0.25	0.09	0	80.75	7.48	6.24	3.91	27.88	4	3	294	1272	26	18	33	19	112	8	-0.117972946	-0.047127927	0.117318415	-0.152104399	0.043922313	-0.102698883	-0.01151315	0.06154646	0.016191236	0.017012554	-0.233718569	-0.020294993	0.0000454	0.0000434	0.27186442	0.608675661	0.581597931	0.032982796	0.021489443	0.010301378	0.028132915
PA	0.47	0.18	0.24	0	83.75	7.83	7.02	21.89	27.5	4	3	294	1240	26	18	33	19	112	9	-0.118668541	-0.045907648	0.113828208	-0.151823499	0.043261649	-0.101535589	-0.011123043	0.061866487	0.017283322	0.020646691	0.023408491	0.058336993	0.0000183	0.00000509	0.078647104	0.642104285	0.620262778	0.02516787	0.128315601	0.021562093	0.124291119
PA	0.32	0.25	0.12	0	73.25	7.65	6.61	5.41	27.75	4	3	294	1219	26	18	33	19	112	15	-0.118727084	-0.04579396	0.113509314	-0.151790142	0.043195326	-0.101429695	-0.01108465	0.061904181	0.017384499	0.020978416	0.046187225	0.07087859	0.0000136	0.00000417	0.071597109	0.583840726	0.53724814	0.063757815	0.032234165	0.005150689	0.042199372
ES	0.37	0.01	0.05	0.03	44.64	7.83	6.99	7.7	28.39	16	5	434	4196	27	16	33	19	101	15	0.250537136	-0.211483279	-0.181202599	0.237828121	0.233440683	0.22335765	-0.068267903	-0.436133091	-0.130564238	-0.142464177	0.009273699	0.002646333	0.000000542	-0.000000128	-0.0000163	0.703593282	0.683631256	0.065505213	0.185857677	0.031323755	0.182682057
ES	0.41	0.01	0.07	0.03	47.67	7.79	6.91	4.9	28.68	16	5	434	4196	27	16	33	19	101	15	0.258710663	-0.198312768	-0.211365535	0.24836975	0.096257827	0.134441097	0.045959643	0.320055688	0.180424808	0.285268241	0.259930779	-0.372634478	0.00000685	0.000000226	0.19796887	0.700852839	0.684009953	0.038914844	0.136018328	0.032260547	0.126405077
ES	0.37	0.01	0.05	0.03	44.22	7.4	7.04	11.96	28.19	16	5	434	4196	27	16	33	19	101	13	0.263610236	-0.154569512	-0.376967689	-0.10441281	-0.12676782	-0.051784281	-0.004153604	-0.077104924	0.441579584	0.108053869	-0.278990503	0.371771468	0.001098659	0.000379539	-0.198064571	0.706693012	0.677193501	0.065000912	0.40627324	0.038961614	0.38649206
ES	0.41	0.02	0.07	0.03	45.03	7.31	7.09	10.7	28.19	16	5	434	4196	27	16	33	19	101	17	0.287908966	-0.111920323	-0.376488733	-0.132124464	-0.199954707	-0.160147773	0.062219385	0.148904513	-0.44605526	-0.054711308	0.00000454	-0.00000132	-0.001011183	-0.000390532	-0.000000245	0.710562545	0.694294331	0.07596887	0.711226674	0.049793738	0.701461458
TU	0.07	0.04	0.02	0.01	38.4	7.06	5.91	3.88	29.78	0	43	2850	41115	25	50	31	17	154	71	0.227227096	0.319188275	0.153075741	0.020322984	0.022509124	0.028345124	-0.018771483	-0.043895517	0.144774271	-0.001890845	-0.000228877	0.000897299	-0.864436153	-0.046960549	-0.000193808	0.678821848	0.681023833	0.018574228	0.295844573	0.041168849	0.271639519
TU	0.07	0.03	0.05	0.03	48.2	7.14	6.53	4.48	30.4	0	43	2850	41116	25	50	31	17	154	61	0.254835232	0.303643349	0.002237927	-0.051601105	-0.110754007	-0.118577517	0.055561334	0.163004419	-0.561273979	-0.095685776	0.001409599	-0.000816925	-0.00000143	0.000000114	-0.00000501	0.669914307	0.670425378	0.026529217	0.021489443	0.010301378	0.028132915
TU	0.08	0.02	0.02	0.02	32.9	6.99	6.85	3.13	31.23	0	43	2850	41118	25	50	31	17	154	53	0.22729511	0.319314143	0.15314858	0.020286637	0.022397274	0.028184798	-0.018681265	-0.043569649	0.143484299	-0.002181828	0.000473988	0.000349277	0.251027707	0.805613457	-0.000035	0.677540945	0.671761537	0.052812863	0.021489443	0.010301378	0.028132915
TU	0.06	0.02	0.05	0.02	45.43	7.11	6.23	4.95	30.77	0	43	2850	41117	25	50	31	17	154	54	0.227299765	0.319325529	0.153178376	0.020298935	0.022422697	0.028224148	-0.01870847	-0.043654833	0.143813345	-0.002143388	0.000426388	0.000596952	0.277350746	-0.204643263	-0.000364814	0.671369973	0.673095429	0.020307927	0	0.020602756	0
TU	0.04	0.03	0.05	0.02	37.87	7.01	6.63	5.28	30.23	0	43	2850	41119	25	50	31	17	154	63	0.22728899	0.319304675	0.153158666	0.020299819	0.022429508	0.028232948	-0.018711752	-0.043670987	0.143879948	-0.002116592	0.000371933	0.000571615	0.335871194	-0.553987802	0.000169525	0.673813133	0.672014699	0.0423532	0.187469688	0.026354667	0.187749888
